# Supplementary material for: Novel O-Methylglucoside Derivatives of Flavanone in Interaction with Model Membrane and Transferrin
Source: Membranes (Basel). 2022 Oct 8;12(10):978. doi: 10.3390/membranes12100978 (PMC9609356; doi:10.3390/membranes12100978)
Supplement: Supplementary file 1 [file membranes-12-00978-s001.zip]

Archive with 1 entries (1 files):
- membranes-1952896-supplementary.pdf
